# Supplementary material for: Identifying the Knowledge Structure and Trends of Outreach in Public Health Care: A Text Network Analysis and Topic Modeling
Source: Int J Environ Res Public Health. 2021 Sep 3;18(17):9309. doi: 10.3390/ijerph18179309 (PMC8431096; doi:10.3390/ijerph18179309)
Supplement: Supplementary file 1 [file ijerph-18-09309-s001.zip]

Archive with 1 entries (1 files):
- ijerph-1336771-supplementary.pdf
